# Supplementary material for: Structure cristalline du composé intermétallique Ni18Ge12
Source: Acta Crystallogr E Crystallogr Commun. 2015 Feb 28;71(Pt 3):318–20. doi: 10.1107/S2056989015003680 (PMC4350741; doi:10.1107/S2056989015003680)
Supplement: Supplementary file 1 [file e-71-00318-sup1.cif]

##############################################################################
#                                                                            #
# This CIF contains the data in a paper accepted for publication in          #
# Acta Crystallographica Section E. It conforms to the requirements of       #
# Notes for Authors for Acta Crystallographica Section E, and has been       #
# peer reviewed under the auspices of the IUCr Commission on Journals.       #
#                                                                            #
# Full details of the Crystallographic Information File format               #
# are given in the paper "The Crystallographic Information File (CIF):       #
# a New Standard Archive File for Crystallography" by S. R. Hall, F. H.      #
# Allen and I. D. Brown [Acta Cryst. (1991), A47, 655-685].                  #
#                                                                            #
# The current version of the core CIF dictionary is obtainable from          #
# ftp://ftp.iucr.org/pub/cif_core.dic.                                       #
#                                                                            #
# Software is freely available for graphical display of the structure(s)     #
# in this CIF. For information consult the CIF software page                 #
# http://www.iucr.org/resources/cif/software.                                #
#                                                                            #
# This file may be used for bona fide research purposes within the           #
# scientific community so long as proper attribution is given to the journal # 
# article from which it was obtained.                                        #
#                                                                            #
##############################################################################
data_global
_audit_creation_method     'Jana2000 Version : 08/11/2007'
_journal_date_recd_electronic     2015-02-05
_journal_date_accepted     2015-02-22
_journal_name_full     'Acta Crystallographica, Section E'
_journal_year     2015
_journal_volume     71
_journal_issue      3
_journal_page_first     318
_journal_page_last     320
_journal_paper_category     GI
_journal_paper_doi     10.1107/S2056989015003680
_journal_coeditor_code     RU2062
_publ_contact_author_name     'Kars'
_publ_contact_author_address
;
Universit\'e Houari-Boumedienne
Facult\'e de Chimie
Laboratoire Sciences des mat\'eriaux
Bp 32 El-Alia 16111 Bab-Ezzouar
Alg\'erie
;
_publ_contact_author_email     'mkarsdz@yahoo.fr'
_publ_contact_author_fax     '00 213 21 24 73 11'
_publ_contact_author_phone     '00 213 21 24 79 50'
_publ_section_title
;
Structure cristalline du compos\'e interm\'etallique Ni~18~Ge~12~
;
loop_
    _publ_author_name
    _publ_author_address
    'Kars, Mohammed'
;
Universit\'e Houari-Boumedienne
Facult\'e de Chimie
Laboratoire Sciences des mat\'eriaux
BP 32 El-Alia 16111 Bab-Ezzouar
Alg\'erie
;
    'Adrian G\'omez Herrero'
;
Centro de Microscopia Electr\'onica
Universidad Complutense
28040 Madrid
Spain
;
    'Roisnel, Thierry'
;
Centre de Diffractom\'etrie X
Sciences Chimiques de Rennes
UMR 6226 CNRS Universit\'e de Rennes 1
Campus de Beaulieu
Avenue du G\'en\'eral Leclerc
France
;
    'Rebbah, Allaoua'
;
Universit\'e Houari-Boumedienne
Facult\'e de Chimie
Laboratoire Sciences des mat\'eriaux
BP 32 El-Alia 16111 Bab-Ezzouar
Alg\'erie
;
    'L. Carlos Otero-Di\'az'
;
Departomento Inorg\'anica
Facultad C.C. Qu\'imicas
Universidad Complutense
28040 Madrid
Spain
;
_publ_section_synopsis
;
The title compound was synthesized using solid-state reaction and characterized
by X-ray diffraction. The structure crystallizes in an own structure type
which is a commensurate superstructure of an underlying B8-type substructure.
;
data_I
_database_code_depnum_ccdc_archive     'CCDC 1050846'
_chemical_name_systematic
;
Octadecanickel dodecagermanide
;
_chemical_name_common     ?
_chemical_formula_moiety     'Ge11.87 Ni18.06'
_chemical_formula_sum     'Ge11.87 Ni18.06'
_chemical_formula_structural     ?
_chemical_formula_analytical     ?
_chemical_formula_iupac     'Ni18.06 Ge11.87'
_chemical_formula_weight     1921.88
_chemical_melting_point     ?
_symmetry_cell_setting     hexagonal
_symmetry_space_group_name_H-M     'P -6 2 c'
_symmetry_space_group_name_Hall     'P -6c -2c'
loop_
    _symmetry_equiv_pos_site_id
    _symmetry_equiv_pos_as_xyz
    1 x,y,z
    2 -y,x-y,z
    3 -x+y,-x,z
    4 x,y,-z+1/2
    5 -y,x-y,-z+1/2
    6 -x+y,-x,-z+1/2
    7 y,x,-z
    8 x-y,-y,-z
    9 -x,-x+y,-z
    10 y,x,z+1/2
    11 x-y,-y,z+1/2
    12 -x,-x+y,z+1/2
_cell_length_a     6.6585(13)
_cell_length_b     6.6585(13)
_cell_length_c     9.962(3)
_cell_angle_alpha     90
_cell_angle_beta     90
_cell_angle_gamma     120
_cell_volume     382.49(15)
_cell_formula_units_Z     1
_cell_measurement_reflns_used     962
_cell_measurement_theta_min     4.08
_cell_measurement_theta_max     39.82
_cell_measurement_temperature     105
_cell_special_details     ?
_exptl_crystal_description     'plate'
_exptl_crystal_colour     black
_exptl_crystal_size_max     0.16
_exptl_crystal_size_mid     0.10
_exptl_crystal_size_min     0.04
_exptl_crystal_size_rad     ?
_exptl_crystal_density_diffrn     8.339
_exptl_crystal_density_meas     ?
_exptl_crystal_density_method     ?
_exptl_crystal_F_000     886
_exptl_absorpt_coefficient_mu     44.477
_exptl_absorpt_correction_type     multi-scan
_exptl_absorpt_process_details
;
(SADABS; Sheldrick, 2002)
;
_exptl_absorpt_correction_T_min     0.0466
_exptl_absorpt_correction_T_max     0.1597
_exptl_special_details     ?
_diffrn_ambient_temperature     105
_diffrn_radiation_type     'Mo K\a'
_diffrn_radiation_wavelength     0.71073
_diffrn_radiation_source     'x-ray tube'
_diffrn_radiation_monochromator     graphite
_diffrn_measurement_device_type     'Bruker APEXII'
_diffrn_measurement_device     'four-cycle diffractometer'
_diffrn_measurement_method     'CCD rotation images, thin slices'
_diffrn_detector_area_resol_mean     ?
_diffrn_reflns_number     3412
_diffrn_reflns_av_R_equivalents     0.1068
_diffrn_reflns_av_sigmaI/netI     0.1001
_diffrn_reflns_theta_min     3.53
_diffrn_reflns_theta_max     40.23
_diffrn_reflns_theta_full     40.23
_diffrn_measured_fraction_theta_max     0.99
_diffrn_measured_fraction_theta_full     0.99
_diffrn_reflns_limit_h_min     -11
_diffrn_reflns_limit_h_max     11
_diffrn_reflns_limit_k_min     -12
_diffrn_reflns_limit_k_max     9
_diffrn_reflns_limit_l_min     -16
_diffrn_reflns_limit_l_max     18
_diffrn_reflns_reduction_process     ?
_diffrn_standards_number     ?
_diffrn_standards_interval_count     ?
_diffrn_standards_interval_time     ?
_diffrn_standards_decay_%     ?
loop_
    _diffrn_standard_refln_index_h
    _diffrn_standard_refln_index_k
    _diffrn_standard_refln_index_l
    ? ? ?
_refine_special_details     ?
_reflns_number_total     837
_reflns_number_gt     393
_reflns_threshold_expression     I>3\s(I)
_refine_ls_structure_factor_coef     F
_refine_ls_R_factor_all     0.1119
_refine_ls_R_factor_gt     0.0622
_refine_ls_wR_factor_gt     0.0735
_refine_ls_wR_factor_ref     0.0905
_refine_ls_goodness_of_fit_ref     1.26
_refine_ls_restrained_S_all     ?
_refine_ls_number_reflns     837
_refine_ls_number_parameters     35
_refine_ls_number_restraints     0
_refine_ls_number_constraints     0
_refine_ls_hydrogen_treatment     ?
_refine_ls_weighting_scheme     sigma
_refine_ls_weighting_details     'w=1/(\s^2^(F)+0.0001F^2^)'
_refine_ls_shift/su_max     0.0002
_refine_ls_shift/su_mean     0.0001
_refine_diff_density_max     2.02
_refine_diff_density_min     -1.54
_refine_ls_extinction_method
;
B-C type 1 Gaussian isotropic (Becker & Coppens, 1974)
;
_refine_ls_extinction_coef      20E1(4)
_refine_ls_abs_structure_details
;
Flack (1983), 341 Friedel pairs
;
_refine_ls_abs_structure_Flack     0.38(12)
_refine_ls_abs_structure_Rogers     ?
loop_
    _atom_type_symbol
    _atom_type_scat_dispersion_real
    _atom_type_scat_dispersion_imag
    _atom_type_scat_source
    Ge 0.1547 1.8001 'International Tables Vol C tables 4.2.6.8 and 6.1.1.1'
    Ni 0.3393 1.1124 'International Tables Vol C tables 4.2.6.8 and 6.1.1.1'
_computing_data_collection
;
APEX2 (Bruker, 2006)
;
_computing_cell_refinement
;
SAINT (Bruker, 2006)
;
_computing_data_reduction
;
SAINT (Bruker, 2006)
;
_computing_structure_solution
;
SIR97 (Altomare <i>et al.</i>,  1999)
;
_computing_structure_refinement
;
JANA2000 (Pet\<r\'i\<cek <i>et al.</i>, 2000)
;
_computing_molecular_graphics
;
DIAMOND (Brandenburg & Putz, 2009)
;
_computing_publication_material
;
JANA2000 (Pet\<r\'i\<cek <i>et al.</i>,  2014)
;
loop_
    _atom_site_type_symbol
    _atom_site_label
    _atom_site_fract_x
    _atom_site_fract_y
    _atom_site_fract_z
    _atom_site_U_iso_or_equiv
    _atom_site_adp_type
    _atom_site_calc_flag
    _atom_site_refinement_flags
    _atom_site_occupancy
    _atom_site_symmetry_multiplicity
    _atom_site_disorder_assembly
    _atom_site_disorder_group
    Ge Ge1 0 -1 0 0.0229(6) Uani d . 1 2 . .
    Ge Ge2 0.67726(16) 0.0274(3) 0.25 0.0139(4) Uani d . 0.978(8) 6 . .
    Ge Ge3 0.333333 -0.333333 -0.00011(9) 0.0197(5) Uani d . 1 4 . .
    Ni Ni1 0.99243(15) 0.32991(12) 0.12498(12) 0.0098(3) Uani d . 1 12 . .
    Ni Ni2 0.333333 -0.333333 0.25 0.0091(5) Uani d . 1 2 . .
    Ni Ni3 1 0 0.25 0.0197(16) Uani d . 0.508(6) 2 . .
    Ni Ni4 0.3335(3) -0.6665(3) 0 0.0071(8) Uani d . 0.508(10) 6 . .
loop_
    _atom_site_aniso_label
    _atom_site_aniso_U_11
    _atom_site_aniso_U_22
    _atom_site_aniso_U_33
    _atom_site_aniso_U_12
    _atom_site_aniso_U_13
    _atom_site_aniso_U_23
    _atom_site_aniso_type_symbol
    Ge1 0.0319(8) 0.0319(8) 0.0050(9) 0.0160(4) 0 0 Ge
    Ge2 0.0136(5) 0.0087(4) 0.0053(6) -0.0051(3) 0 0 Ge
    Ge3 0.0267(6) 0.0267(6) 0.0058(9) 0.0134(3) 0 0 Ge
    Ni1 0.0121(4) 0.0128(4) 0.0042(4) 0.0060(3) 0.0000(2) 0.0004(3) Ni
    Ni2 0.0110(6) 0.0110(6) 0.0053(8) 0.0055(3) 0 0 Ni
    Ni3 0.0176(17) 0.0176(17) 0.024(3) 0.0088(8) 0 0 Ni
    Ni4 0.0080(8) 0.0080(8) 0.0071(14) 0.0055(7) -0.0006(2) 0.0006(2) Ni
loop_
    _geom_bond_atom_site_label_1
    _geom_bond_atom_site_label_2
    _geom_bond_site_symmetry_1
    _geom_bond_site_symmetry_2
    _geom_bond_distance
    _geom_bond_publ_flag
    Ge1 Ni1 . 1_445 2.5473(13) ?
    Ge1 Ni1 . 2_535 2.5473(15) ?
    Ge1 Ni1 . 3_655 2.5473(16) ?
    Ge1 Ni1 . 7_535 2.5473(13) ?
    Ge1 Ni1 . 8_445 2.5473(15) ?
    Ge1 Ni1 . 9_655 2.5473(16) ?
    Ge1 Ni3 . 1_445 2.4904(14) ?
    Ge1 Ni3 . 7_535 2.4904(14) ?
    Ge1 Ni4 . . 2.2203(18) ?
    Ge1 Ni4 . 2_435 2.220(2) ?
    Ge1 Ni4 . 3_645 2.220(2) ?
    Ge2 Ni1 . . 2.4053(16) ?
    Ge2 Ni1 . 2_645 2.709(2) ?
    Ge2 Ni1 . 3_665 2.5275(19) ?
    Ge2 Ni1 . 4_555 2.4053(16) ?
    Ge2 Ni1 . 5_645 2.709(2) ?
    Ge2 Ni1 . 6_665 2.5275(19) ?
    Ge2 Ni2 . . 2.3480(17) ?
    Ge2 Ni3 . . 2.2457(16) ?
    Ge2 Ni4 . 2_545 2.4955(14) ?
    Ge2 Ni4 . 5_545 2.4955(14) ?
    Ge3 Ni1 . 1_445 2.5774(15) ?
    Ge3 Ni1 . 2_645 2.5774(14) ?
    Ge3 Ni1 . 3_665 2.5774(15) ?
    Ge3 Ni1 . 7_545 2.5104(14) ?
    Ge3 Ni1 . 8_555 2.5104(16) ?
    Ge3 Ni1 . 9_655 2.5104(15) ?
    Ge3 Ni2 . . 2.4915(16) ?
    Ge3 Ni4 . . 2.219(2) ?
    Ge3 Ni4 . 2_545 2.219(2) ?
    Ge3 Ni4 . 3_655 2.219(3) ?
    Ni1 Ni1 . 4_555 2.491(2) ?
    Ni1 Ni1 . 9_765 2.492(2) ?
    Ni1 Ni2 . 1_665 2.5771(14) ?
    Ni1 Ni3 . . 2.5476(13) ?
    Ni1 Ni4 . 1_665 2.579(2) ?
    Ni1 Ni4 . 2_545 2.5134(19) ?
    Ni1 Ni4 . 3_765 2.542(2) ?
loop_
    _geom_angle_atom_site_label_1
    _geom_angle_atom_site_label_2
    _geom_angle_atom_site_label_3
    _geom_angle_site_symmetry_1
    _geom_angle_site_symmetry_2
    _geom_angle_site_symmetry_3
    _geom_angle
    _geom_angle_publ_flag
    Ni1 Ge1 Ni1 1_445 . 2_535 98.15(4) ?
    Ni1 Ge1 Ni1 1_445 . 3_655 98.15(4) ?
    Ni1 Ge1 Ni1 1_445 . 7_535 130.17(3) ?
    Ni1 Ge1 Ni1 1_445 . 8_445 126.39(4) ?
    Ni1 Ge1 Ni1 1_445 . 9_655 58.56(4) ?
    Ni1 Ge1 Ni3 1_445 . 1_445 60.74(3) ?
    Ni1 Ge1 Ni3 1_445 . 7_535 119.26(3) ?
    Ni1 Ge1 Ni4 1_445 . . 65.08(5) ?
    Ni1 Ge1 Ni4 1_445 . 2_435 63.19(5) ?
    Ni1 Ge1 Ni4 1_445 . 3_645 150.72(3) ?
    Ni1 Ge1 Ni1 2_535 . 3_655 98.15(4) ?
    Ni1 Ge1 Ni1 2_535 . 7_535 126.39(4) ?
    Ni1 Ge1 Ni1 2_535 . 8_445 58.56(4) ?
    Ni1 Ge1 Ni1 2_535 . 9_655 130.17(4) ?
    Ni1 Ge1 Ni3 2_535 . 1_445 60.74(3) ?
    Ni1 Ge1 Ni3 2_535 . 7_535 119.26(3) ?
    Ni1 Ge1 Ni4 2_535 . . 150.72(3) ?
    Ni1 Ge1 Ni4 2_535 . 2_435 65.08(6) ?
    Ni1 Ge1 Ni4 2_535 . 3_645 63.19(6) ?
    Ni1 Ge1 Ni1 3_655 . 7_535 58.56(4) ?
    Ni1 Ge1 Ni1 3_655 . 8_445 130.17(4) ?
    Ni1 Ge1 Ni1 3_655 . 9_655 126.39(3) ?
    Ni1 Ge1 Ni3 3_655 . 1_445 60.74(3) ?
    Ni1 Ge1 Ni3 3_655 . 7_535 119.26(3) ?
    Ni1 Ge1 Ni4 3_655 . . 63.19(5) ?
    Ni1 Ge1 Ni4 3_655 . 2_435 150.72(3) ?
    Ni1 Ge1 Ni4 3_655 . 3_645 65.08(5) ?
    Ni1 Ge1 Ni1 7_535 . 8_445 98.15(4) ?
    Ni1 Ge1 Ni1 7_535 . 9_655 98.15(4) ?
    Ni1 Ge1 Ni3 7_535 . 1_445 119.26(3) ?
    Ni1 Ge1 Ni3 7_535 . 7_535 60.74(3) ?
    Ni1 Ge1 Ni4 7_535 . . 65.08(5) ?
    Ni1 Ge1 Ni4 7_535 . 2_435 150.72(3) ?
    Ni1 Ge1 Ni4 7_535 . 3_645 63.19(5) ?
    Ni1 Ge1 Ni1 8_445 . 9_655 98.15(4) ?
    Ni1 Ge1 Ni3 8_445 . 1_445 119.26(3) ?
    Ni1 Ge1 Ni3 8_445 . 7_535 60.74(3) ?
    Ni1 Ge1 Ni4 8_445 . . 150.72(3) ?
    Ni1 Ge1 Ni4 8_445 . 2_435 63.19(6) ?
    Ni1 Ge1 Ni4 8_445 . 3_645 65.08(6) ?
    Ni1 Ge1 Ni3 9_655 . 1_445 119.26(3) ?
    Ni1 Ge1 Ni3 9_655 . 7_535 60.74(3) ?
    Ni1 Ge1 Ni4 9_655 . . 63.19(5) ?
    Ni1 Ge1 Ni4 9_655 . 2_435 65.08(5) ?
    Ni1 Ge1 Ni4 9_655 . 3_645 150.72(3) ?
    Ni3 Ge1 Ni3 1_445 . 7_535 180.0(5) ?
    Ni3 Ge1 Ni4 1_445 . . 90 ?
    Ni3 Ge1 Ni4 1_445 . 2_435 90 ?
    Ni3 Ge1 Ni4 1_445 . 3_645 90 ?
    Ni3 Ge1 Ni4 7_535 . . 90 ?
    Ni3 Ge1 Ni4 7_535 . 2_435 90 ?
    Ni3 Ge1 Ni4 7_535 . 3_645 90 ?
    Ni4 Ge1 Ni4 . . 2_435 120.00(8) ?
    Ni4 Ge1 Ni4 . . 3_645 120.00(8) ?
    Ni4 Ge1 Ni4 2_435 . 3_645 120.00(8) ?
    Ni1 Ge2 Ni1 . . 2_645 97.46(5) ?
    Ni1 Ge2 Ni1 . . 3_665 99.90(6) ?
    Ni1 Ge2 Ni1 . . 4_555 62.37(5) ?
    Ni1 Ge2 Ni1 . . 5_645 127.29(7) ?
    Ni1 Ge2 Ni1 . . 6_665 133.02(8) ?
    Ni1 Ge2 Ni2 . . . 148.54(3) ?
    Ni1 Ge2 Ni3 . . . 66.32(4) ?
    Ni1 Ge2 Ni4 . . 2_545 61.68(5) ?
    Ni1 Ge2 Ni4 . . 5_545 123.99(5) ?
    Ni1 Ge2 Ni1 2_645 . 3_665 96.47(4) ?
    Ni1 Ge2 Ni1 2_645 . 4_555 127.29(7) ?
    Ni1 Ge2 Ni1 2_645 . 5_645 54.74(5) ?
    Ni1 Ge2 Ni1 2_645 . 6_665 124.45(5) ?
    Ni1 Ge2 Ni2 2_645 . . 60.78(4) ?
    Ni1 Ge2 Ni3 2_645 . . 61.03(4) ?
    Ni1 Ge2 Ni4 2_645 . 2_545 59.25(7) ?
    Ni1 Ge2 Ni4 2_645 . 5_545 113.96(9) ?
    Ni1 Ge2 Ni1 3_665 . 4_555 133.02(8) ?
    Ni1 Ge2 Ni1 3_665 . 5_645 124.45(5) ?
    Ni1 Ge2 Ni1 3_665 . 6_665 59.04(5) ?
    Ni1 Ge2 Ni2 3_665 . . 63.70(3) ?
    Ni1 Ge2 Ni3 3_665 . . 149.73(4) ?
    Ni1 Ge2 Ni4 3_665 . 2_545 60.81(6) ?
    Ni1 Ge2 Ni4 3_665 . 5_545 119.72(7) ?
    Ni1 Ge2 Ni1 4_555 . 5_645 97.46(5) ?
    Ni1 Ge2 Ni1 4_555 . 6_665 99.90(6) ?
    Ni1 Ge2 Ni2 4_555 . . 148.54(3) ?
    Ni1 Ge2 Ni3 4_555 . . 66.32(4) ?
    Ni1 Ge2 Ni4 4_555 . 2_545 123.99(5) ?
    Ni1 Ge2 Ni4 4_555 . 5_545 61.68(5) ?
    Ni1 Ge2 Ni1 5_645 . 6_665 96.47(4) ?
    Ni1 Ge2 Ni2 5_645 . . 60.78(4) ?
    Ni1 Ge2 Ni3 5_645 . . 61.03(4) ?
    Ni1 Ge2 Ni4 5_645 . 2_545 113.96(9) ?
    Ni1 Ge2 Ni4 5_645 . 5_545 59.25(7) ?
    Ni1 Ge2 Ni2 6_665 . . 63.70(3) ?
    Ni1 Ge2 Ni3 6_665 . . 149.73(4) ?
    Ni1 Ge2 Ni4 6_665 . 2_545 119.72(7) ?
    Ni1 Ge2 Ni4 6_665 . 5_545 60.81(6) ?
    Ni2 Ge2 Ni3 . . . 113.60(8) ?
    Ni2 Ge2 Ni4 . . 2_545 87.00(4) ?
    Ni2 Ge2 Ni4 . . 5_545 87.00(4) ?
    Ni3 Ge2 Ni4 . . 2_545 89.29(6) ?
    Ni3 Ge2 Ni4 . . 5_545 89.29(6) ?
    Ni4 Ge2 Ni4 2_545 . 5_545 172.68(10) ?
    Ni1 Ge3 Ni1 1_445 . 2_645 98.59(4) ?
    Ni1 Ge3 Ni1 1_445 . 3_665 98.59(4) ?
    Ni1 Ge3 Ni1 1_445 . 7_545 127.35(3) ?
    Ni1 Ge3 Ni1 1_445 . 8_555 129.24(3) ?
    Ni1 Ge3 Ni1 1_445 . 9_655 58.62(4) ?
    Ni1 Ge3 Ni2 1_445 . . 61.09(3) ?
    Ni1 Ge3 Ni4 1_445 . . 64.56(4) ?
    Ni1 Ge3 Ni4 1_445 . 2_545 151.06(5) ?
    Ni1 Ge3 Ni4 1_445 . 3_655 63.50(4) ?
    Ni1 Ge3 Ni1 2_645 . 3_665 98.59(5) ?
    Ni1 Ge3 Ni1 2_645 . 7_545 129.24(3) ?
    Ni1 Ge3 Ni1 2_645 . 8_555 58.62(4) ?
    Ni1 Ge3 Ni1 2_645 . 9_655 127.35(4) ?
    Ni1 Ge3 Ni2 2_645 . . 61.09(3) ?
    Ni1 Ge3 Ni4 2_645 . . 63.50(4) ?
    Ni1 Ge3 Ni4 2_645 . 2_545 64.56(6) ?
    Ni1 Ge3 Ni4 2_645 . 3_655 151.06(5) ?
    Ni1 Ge3 Ni1 3_665 . 7_545 58.62(4) ?
    Ni1 Ge3 Ni1 3_665 . 8_555 127.35(3) ?
    Ni1 Ge3 Ni1 3_665 . 9_655 129.24(4) ?
    Ni1 Ge3 Ni2 3_665 . . 61.09(3) ?
    Ni1 Ge3 Ni4 3_665 . . 151.06(5) ?
    Ni1 Ge3 Ni4 3_665 . 2_545 63.50(6) ?
    Ni1 Ge3 Ni4 3_665 . 3_655 64.56(4) ?
    Ni1 Ge3 Ni1 7_545 . 8_555 97.57(4) ?
    Ni1 Ge3 Ni1 7_545 . 9_655 97.57(5) ?
    Ni1 Ge3 Ni2 7_545 . . 119.70(3) ?
    Ni1 Ge3 Ni4 7_545 . . 150.32(5) ?
    Ni1 Ge3 Ni4 7_545 . 2_545 64.69(6) ?
    Ni1 Ge3 Ni4 7_545 . 3_655 63.86(4) ?
    Ni1 Ge3 Ni1 8_555 . 9_655 97.57(5) ?
    Ni1 Ge3 Ni2 8_555 . . 119.70(3) ?
    Ni1 Ge3 Ni4 8_555 . . 64.69(4) ?
    Ni1 Ge3 Ni4 8_555 . 2_545 63.86(6) ?
    Ni1 Ge3 Ni4 8_555 . 3_655 150.32(5) ?
    Ni1 Ge3 Ni2 9_655 . . 119.70(3) ?
    Ni1 Ge3 Ni4 9_655 . . 63.86(5) ?
    Ni1 Ge3 Ni4 9_655 . 2_545 150.32(5) ?
    Ni1 Ge3 Ni4 9_655 . 3_655 64.69(5) ?
    Ni2 Ge3 Ni4 . . . 89.97(2) ?
    Ni2 Ge3 Ni4 . . 2_545 89.97(2) ?
    Ni2 Ge3 Ni4 . . 3_655 89.97(2) ?
    Ni4 Ge3 Ni4 . . 2_545 120.00(8) ?
    Ni4 Ge3 Ni4 . . 3_655 120.00(6) ?
    Ni4 Ge3 Ni4 2_545 . 3_655 120.00(8) ?
    Ge1 Ni1 Ge2 1_665 . . 85.18(5) ?
    Ge1 Ni1 Ge2 1_665 . 2_655 178.36(5) ?
    Ge1 Ni1 Ge2 1_665 . 3_765 79.21(4) ?
    Ge1 Ni1 Ge3 1_665 . 1_665 97.20(4) ?
    Ge1 Ni1 Ge3 1_665 . 7_655 98.94(4) ?
    Ge1 Ni1 Ni1 1_665 . 4_555 119.26(5) ?
    Ge1 Ni1 Ni1 1_665 . 9_765 60.72(4) ?
    Ge1 Ni1 Ni2 1_665 . 1_665 126.72(4) ?
    Ge1 Ni1 Ni3 1_665 . . 58.53(3) ?
    Ge1 Ni1 Ni4 1_665 . 1_665 51.32(4) ?
    Ge1 Ni1 Ni4 1_665 . 2_545 52.04(6) ?
    Ge1 Ni1 Ni4 1_665 . 3_765 121.38(5) ?
    Ge2 Ni1 Ge2 . . 2_655 93.40(6) ?
    Ge2 Ni1 Ge2 . . 3_765 98.85(5) ?
    Ge2 Ni1 Ge3 . . 1_665 177.41(6) ?
    Ge2 Ni1 Ge3 . . 7_655 82.42(5) ?
    Ge2 Ni1 Ni1 . . 4_555 58.82(3) ?
    Ge2 Ni1 Ni1 . . 9_765 122.95(4) ?
    Ge2 Ni1 Ni2 . . 1_665 119.90(5) ?
    Ge2 Ni1 Ni3 . . . 53.83(4) ?
    Ge2 Ni1 Ni4 . . 1_665 130.77(7) ?
    Ge2 Ni1 Ni4 . . 2_545 60.93(3) ?
    Ge2 Ni1 Ni4 . . 3_765 128.05(8) ?
    Ge2 Ni1 Ge2 2_655 . 3_765 101.84(5) ?
    Ge2 Ni1 Ge3 2_655 . 1_665 84.23(4) ?
    Ge2 Ni1 Ge3 2_655 . 7_655 80.04(5) ?
    Ge2 Ni1 Ni1 2_655 . 4_555 60.48(4) ?
    Ge2 Ni1 Ni1 2_655 . 9_765 119.61(6) ?
    Ge2 Ni1 Ni2 2_655 . 1_665 54.76(4) ?
    Ge2 Ni1 Ni3 2_655 . . 121.18(5) ?
    Ge2 Ni1 Ni4 2_655 . 1_665 130.31(5) ?
    Ge2 Ni1 Ni4 2_655 . 2_545 126.49(8) ?
    Ge2 Ni1 Ni4 2_655 . 3_765 58.97(4) ?
    Ge2 Ni1 Ge3 3_765 . 1_665 80.68(4) ?
    Ge2 Ni1 Ge3 3_765 . 7_655 177.63(6) ?
    Ge2 Ni1 Ni1 3_765 . 4_555 62.63(4) ?
    Ge2 Ni1 Ni1 3_765 . 9_765 115.64(5) ?
    Ge2 Ni1 Ni2 3_765 . 1_665 52.67(3) ?
    Ge2 Ni1 Ni3 3_765 . . 50.47(3) ?
    Ge2 Ni1 Ni4 3_765 . 1_665 56.25(4) ?
    Ge2 Ni1 Ni4 3_765 . 2_545 126.49(7) ?
    Ge2 Ni1 Ni4 3_765 . 3_765 127.63(6) ?
    Ge3 Ni1 Ge3 1_665 . 7_655 98.14(4) ?
    Ge3 Ni1 Ni1 1_665 . 4_555 118.91(4) ?
    Ge3 Ni1 Ni1 1_665 . 9_765 59.34(4) ?
    Ge3 Ni1 Ni2 1_665 . 1_665 57.81(3) ?
    Ge3 Ni1 Ni3 1_665 . . 126.73(5) ?
    Ge3 Ni1 Ni4 1_665 . 1_665 50.98(4) ?
    Ge3 Ni1 Ni4 1_665 . 2_545 121.39(6) ?
    Ge3 Ni1 Ni4 1_665 . 3_765 51.37(6) ?
    Ge3 Ni1 Ni1 7_655 . 4_555 119.70(5) ?
    Ge3 Ni1 Ni1 7_655 . 9_765 62.03(4) ?
    Ge3 Ni1 Ni2 7_655 . 1_665 128.37(4) ?
    Ge3 Ni1 Ni3 7_655 . . 129.77(3) ?
    Ge3 Ni1 Ni4 7_655 . 1_665 121.43(6) ?
    Ge3 Ni1 Ni4 7_655 . 2_545 52.43(6) ?
    Ge3 Ni1 Ni4 7_655 . 3_765 52.10(5) ?
    Ni1 Ni1 Ni1 4_555 . 9_765 177.99(5) ?
    Ni1 Ni1 Ni2 4_555 . 1_665 61.10(3) ?
    Ni1 Ni1 Ni3 4_555 . . 60.73(3) ?
    Ni1 Ni1 Ni4 4_555 . 1_665 118.86(5) ?
    Ni1 Ni1 Ni4 4_555 . 2_545 119.69(4) ?
    Ni1 Ni1 Ni4 4_555 . 3_765 119.32(5) ?
    Ni1 Ni1 Ni2 9_765 . 1_665 117.14(4) ?
    Ni1 Ni1 Ni3 9_765 . . 119.21(5) ?
    Ni1 Ni1 Ni4 9_765 . 1_665 59.40(4) ?
    Ni1 Ni1 Ni4 9_765 . 2_545 62.04(4) ?
    Ni1 Ni1 Ni4 9_765 . 3_765 60.66(5) ?
    Ni2 Ni1 Ni3 1_665 . . 97.20(4) ?
    Ni2 Ni1 Ni4 1_665 . 1_665 80.61(4) ?
    Ni2 Ni1 Ni4 1_665 . 2_545 178.67(7) ?
    Ni2 Ni1 Ni4 1_665 . 3_765 81.32(4) ?
    Ni3 Ni1 Ni4 . . 1_665 81.20(5) ?
    Ni3 Ni1 Ni4 . . 2_545 82.48(6) ?
    Ni3 Ni1 Ni4 . . 3_765 178.03(6) ?
    Ni4 Ni1 Ni4 1_665 . 2_545 98.06(6) ?
    Ni4 Ni1 Ni4 1_665 . 3_765 97.26(7) ?
    Ni4 Ni1 Ni4 2_545 . 3_765 98.97(7) ?
    Ge2 Ni2 Ge2 . . 2_545 120.00(6) ?
    Ge2 Ni2 Ge2 . . 3_655 120.00(6) ?
    Ge2 Ni2 Ge3 . . . 90 ?
    Ge2 Ni2 Ge3 . . 4_555 90 ?
    Ge2 Ni2 Ni1 . . 1_445 150.96(3) ?
    Ge2 Ni2 Ni1 . . 2_645 66.56(4) ?
    Ge2 Ni2 Ni1 . . 3_665 61.54(4) ?
    Ge2 Ni2 Ni1 . . 4_445 150.96(3) ?
    Ge2 Ni2 Ni1 . . 5_645 66.56(4) ?
    Ge2 Ni2 Ni1 . . 6_665 61.54(4) ?
    Ge2 Ni2 Ge2 2_545 . 3_655 120.00(6) ?
    Ge2 Ni2 Ge3 2_545 . . 90 ?
    Ge2 Ni2 Ge3 2_545 . 4_555 90 ?
    Ge2 Ni2 Ni1 2_545 . 1_445 61.54(5) ?
    Ge2 Ni2 Ni1 2_545 . 2_645 150.96(3) ?
    Ge2 Ni2 Ni1 2_545 . 3_665 66.56(5) ?
    Ge2 Ni2 Ni1 2_545 . 4_445 61.54(5) ?
    Ge2 Ni2 Ni1 2_545 . 5_645 150.96(3) ?
    Ge2 Ni2 Ni1 2_545 . 6_665 66.56(5) ?
    Ge2 Ni2 Ge3 3_655 . . 90 ?
    Ge2 Ni2 Ge3 3_655 . 4_555 90 ?
    Ge2 Ni2 Ni1 3_655 . 1_445 66.56(5) ?
    Ge2 Ni2 Ni1 3_655 . 2_645 61.54(4) ?
    Ge2 Ni2 Ni1 3_655 . 3_665 150.96(3) ?
    Ge2 Ni2 Ni1 3_655 . 4_445 66.56(5) ?
    Ge2 Ni2 Ni1 3_655 . 5_645 61.54(4) ?
    Ge2 Ni2 Ni1 3_655 . 6_665 150.96(3) ?
    Ge3 Ni2 Ge3 . . 4_555 180.0(5) ?
    Ge3 Ni2 Ni1 . . 1_445 61.10(3) ?
    Ge3 Ni2 Ni1 . . 2_645 61.10(3) ?
    Ge3 Ni2 Ni1 . . 3_665 61.10(3) ?
    Ge3 Ni2 Ni1 . . 4_445 118.90(3) ?
    Ge3 Ni2 Ni1 . . 5_645 118.90(3) ?
    Ge3 Ni2 Ni1 . . 6_665 118.90(3) ?
    Ge3 Ni2 Ni1 4_555 . 1_445 118.90(3) ?
    Ge3 Ni2 Ni1 4_555 . 2_645 118.90(3) ?
    Ge3 Ni2 Ni1 4_555 . 3_665 118.90(3) ?
    Ge3 Ni2 Ni1 4_555 . 4_445 61.10(3) ?
    Ge3 Ni2 Ni1 4_555 . 5_645 61.10(3) ?
    Ge3 Ni2 Ni1 4_555 . 6_665 61.10(3) ?
    Ni1 Ni2 Ni1 1_445 . 2_645 98.61(4) ?
    Ni1 Ni2 Ni1 1_445 . 3_665 98.61(4) ?
    Ni1 Ni2 Ni1 1_445 . 4_445 57.80(4) ?
    Ni1 Ni2 Ni1 1_445 . 5_645 128.08(4) ?
    Ni1 Ni2 Ni1 1_445 . 6_665 128.08(4) ?
    Ni1 Ni2 Ni1 2_645 . 3_665 98.61(4) ?
    Ni1 Ni2 Ni1 2_645 . 4_445 128.08(4) ?
    Ni1 Ni2 Ni1 2_645 . 5_645 57.80(4) ?
    Ni1 Ni2 Ni1 2_645 . 6_665 128.08(3) ?
    Ni1 Ni2 Ni1 3_665 . 4_445 128.08(4) ?
    Ni1 Ni2 Ni1 3_665 . 5_645 128.08(3) ?
    Ni1 Ni2 Ni1 3_665 . 6_665 57.80(4) ?
    Ni1 Ni2 Ni1 4_445 . 5_645 98.61(4) ?
    Ni1 Ni2 Ni1 4_445 . 6_665 98.61(4) ?
    Ni1 Ni2 Ni1 5_645 . 6_665 98.61(4) ?
    Ge1 Ni3 Ge1 1_665 . 4_665 180.0(5) ?
    Ge1 Ni3 Ge2 1_665 . . 90 ?
    Ge1 Ni3 Ge2 1_665 . 2_645 90 ?
    Ge1 Ni3 Ge2 1_665 . 3_765 90 ?
    Ge1 Ni3 Ni1 1_665 . . 60.73(3) ?
    Ge1 Ni3 Ni1 1_665 . 2_645 60.73(3) ?
    Ge1 Ni3 Ni1 1_665 . 3_765 60.73(3) ?
    Ge1 Ni3 Ni1 1_665 . 4_555 119.27(3) ?
    Ge1 Ni3 Ni1 1_665 . 5_645 119.27(3) ?
    Ge1 Ni3 Ni1 1_665 . 6_765 119.27(3) ?
    Ge1 Ni3 Ge2 4_665 . . 90 ?
    Ge1 Ni3 Ge2 4_665 . 2_645 90 ?
    Ge1 Ni3 Ge2 4_665 . 3_765 90 ?
    Ge1 Ni3 Ni1 4_665 . . 119.27(3) ?
    Ge1 Ni3 Ni1 4_665 . 2_645 119.27(3) ?
    Ge1 Ni3 Ni1 4_665 . 3_765 119.27(3) ?
    Ge1 Ni3 Ni1 4_665 . 4_555 60.73(3) ?
    Ge1 Ni3 Ni1 4_665 . 5_645 60.73(3) ?
    Ge1 Ni3 Ni1 4_665 . 6_765 60.73(3) ?
    Ge2 Ni3 Ge2 . . 2_645 120.00(5) ?
    Ge2 Ni3 Ge2 . . 3_765 120.00(6) ?
    Ge2 Ni3 Ni1 . . . 59.84(4) ?
    Ge2 Ni3 Ni1 . . 2_645 68.50(4) ?
    Ge2 Ni3 Ni1 . . 3_765 150.32(3) ?
    Ge2 Ni3 Ni1 . . 4_555 59.84(4) ?
    Ge2 Ni3 Ni1 . . 5_645 68.50(4) ?
    Ge2 Ni3 Ni1 . . 6_765 150.32(3) ?
    Ge2 Ni3 Ge2 2_645 . 3_765 120.00(6) ?
    Ge2 Ni3 Ni1 2_645 . . 150.32(3) ?
    Ge2 Ni3 Ni1 2_645 . 2_645 59.84(5) ?
    Ge2 Ni3 Ni1 2_645 . 3_765 68.50(4) ?
    Ge2 Ni3 Ni1 2_645 . 4_555 150.32(3) ?
    Ge2 Ni3 Ni1 2_645 . 5_645 59.84(5) ?
    Ge2 Ni3 Ni1 2_645 . 6_765 68.50(4) ?
    Ge2 Ni3 Ni1 3_765 . . 68.50(5) ?
    Ge2 Ni3 Ni1 3_765 . 2_645 150.32(3) ?
    Ge2 Ni3 Ni1 3_765 . 3_765 59.84(5) ?
    Ge2 Ni3 Ni1 3_765 . 4_555 68.50(5) ?
    Ge2 Ni3 Ni1 3_765 . 5_645 150.32(3) ?
    Ge2 Ni3 Ni1 3_765 . 6_765 59.84(5) ?
    Ni1 Ni3 Ni1 . . 2_645 98.13(4) ?
    Ni1 Ni3 Ni1 . . 3_765 98.13(4) ?
    Ni1 Ni3 Ni1 . . 4_555 58.53(4) ?
    Ni1 Ni3 Ni1 . . 5_645 128.28(4) ?
    Ni1 Ni3 Ni1 . . 6_765 128.28(3) ?
    Ni1 Ni3 Ni1 2_645 . 3_765 98.13(4) ?
    Ni1 Ni3 Ni1 2_645 . 4_555 128.28(4) ?
    Ni1 Ni3 Ni1 2_645 . 5_645 58.53(4) ?
    Ni1 Ni3 Ni1 2_645 . 6_765 128.28(4) ?
    Ni1 Ni3 Ni1 3_765 . 4_555 128.28(3) ?
    Ni1 Ni3 Ni1 3_765 . 5_645 128.28(4) ?
    Ni1 Ni3 Ni1 3_765 . 6_765 58.53(4) ?
    Ni1 Ni3 Ni1 4_555 . 5_645 98.13(4) ?
    Ni1 Ni3 Ni1 4_555 . 6_765 98.13(4) ?
    Ni1 Ni3 Ni1 5_645 . 6_765 98.13(4) ?
    Ge1 Ni4 Ge2 . . 3_655 90.46(4) ?
    Ge1 Ni4 Ge2 . . 9_655 90.46(4) ?
    Ge1 Ni4 Ge3 . . . 119.98(9) ?
    Ge1 Ni4 Ge3 . . 7_645 119.98(9) ?
    Ge1 Ni4 Ni1 . . 1_445 63.59(4) ?
    Ge1 Ni4 Ni1 . . 2_645 150.66(3) ?
    Ge1 Ni4 Ni1 . . 3_655 64.77(5) ?
    Ge1 Ni4 Ni1 . . 7_535 63.59(4) ?
    Ge1 Ni4 Ni1 . . 8_555 150.66(3) ?
    Ge1 Ni4 Ni1 . . 9_655 64.77(5) ?
    Ge2 Ni4 Ge2 3_655 . 9_655 179.09(7) ?
    Ge2 Ni4 Ge3 3_655 . . 92.94(6) ?
    Ge2 Ni4 Ge3 3_655 . 7_645 86.60(7) ?
    Ge2 Ni4 Ni1 3_655 . 1_445 64.51(6) ?
    Ge2 Ni4 Ni1 3_655 . 2_645 60.22(4) ?
    Ge2 Ni4 Ni1 3_655 . 3_655 57.40(5) ?
    Ge2 Ni4 Ni1 3_655 . 7_535 115.94(8) ?
    Ge2 Ni4 Ni1 3_655 . 8_555 118.87(6) ?
    Ge2 Ni4 Ni1 3_655 . 9_655 123.07(9) ?
    Ge2 Ni4 Ge3 9_655 . . 86.60(7) ?
    Ge2 Ni4 Ge3 9_655 . 7_645 92.94(6) ?
    Ge2 Ni4 Ni1 9_655 . 1_445 115.94(8) ?
    Ge2 Ni4 Ni1 9_655 . 2_645 118.87(6) ?
    Ge2 Ni4 Ni1 9_655 . 3_655 123.07(9) ?
    Ge2 Ni4 Ni1 9_655 . 7_535 64.51(6) ?
    Ge2 Ni4 Ni1 9_655 . 8_555 60.22(4) ?
    Ge2 Ni4 Ni1 9_655 . 9_655 57.40(5) ?
    Ge3 Ni4 Ge3 . . 7_645 120.04(6) ?
    Ge3 Ni4 Ni1 . . 1_445 64.47(6) ?
    Ge3 Ni4 Ni1 . . 2_645 65.13(5) ?
    Ge3 Ni4 Ni1 . . 3_655 150.33(4) ?
    Ge3 Ni4 Ni1 . . 7_535 151.11(4) ?
    Ge3 Ni4 Ni1 . . 8_555 63.21(5) ?
    Ge3 Ni4 Ni1 . . 9_655 63.72(6) ?
    Ge3 Ni4 Ni1 7_645 . 1_445 151.11(4) ?
    Ge3 Ni4 Ni1 7_645 . 2_645 63.21(5) ?
    Ge3 Ni4 Ni1 7_645 . 3_655 63.72(6) ?
    Ge3 Ni4 Ni1 7_645 . 7_535 64.47(6) ?
    Ge3 Ni4 Ni1 7_645 . 8_555 65.13(5) ?
    Ge3 Ni4 Ni1 7_645 . 9_655 150.33(4) ?
    Ni1 Ni4 Ni1 1_445 . 2_645 99.46(6) ?
    Ni1 Ni4 Ni1 1_445 . 3_655 98.19(5) ?
    Ni1 Ni4 Ni1 1_445 . 7_535 127.19(6) ?
    Ni1 Ni4 Ni1 1_445 . 8_555 127.67(9) ?
    Ni1 Ni4 Ni1 1_445 . 9_655 58.56(6) ?
    Ni1 Ni4 Ni1 2_645 . 3_655 96.67(6) ?
    Ni1 Ni4 Ni1 2_645 . 7_535 127.67(9) ?
    Ni1 Ni4 Ni1 2_645 . 8_555 58.68(5) ?
    Ni1 Ni4 Ni1 2_645 . 9_655 128.84(9) ?
    Ni1 Ni4 Ni1 3_655 . 7_535 58.56(6) ?
    Ni1 Ni4 Ni1 3_655 . 8_555 128.84(9) ?
    Ni1 Ni4 Ni1 3_655 . 9_655 129.53(6) ?
    Ni1 Ni4 Ni1 7_535 . 8_555 99.46(6) ?
    Ni1 Ni4 Ni1 7_535 . 9_655 98.19(5) ?
    Ni1 Ni4 Ni1 8_555 . 9_655 96.67(6) ?
