# Supplementary material for: Structure cristalline du composé intermétallique Ni18Ge12
Source: Acta Crystallogr E Crystallogr Commun. 2015 Feb 28;71(Pt 3):318–20. doi: 10.1107/S2056989015003680 (PMC4350741; doi:10.1107/S2056989015003680)
Supplement: Supplementary file 2 [file e-71-00318-Isup2.hkl]

data_I

loop_
 _refln_index_h                                              
 _refln_index_k                                              
 _refln_index_l                                              
 _refln_F_meas                                               
 _refln_F_calc                                               
 _refln_F_sigma                                              
 _refln_observed_status                                      
   0   1   0        4.71        1.88     0.74 o
   1   1   0      114.39      104.21     7.48 o
  -1   2   0      120.64      103.97     7.87 o
   0   2   0        6.07        7.18     1.00 o
   1   2   0        4.18        3.71     1.64 <
   2   2   0       96.17       90.89     4.30 o
  -1   3   0        5.11        3.72     1.16 <
   0   3   0      948.57      851.89    39.24 o
   1   3   0        6.92        6.48     1.34 <
   2   3   0        4.44        2.51     1.97 <
   3   3   0      630.25      606.69    10.39 o
  -2   4   0       96.08       90.81     5.35 o
  -1   4   0        7.87        6.49     0.94 o
   0   4   0       13.01       12.14     1.18 o
   1   4   0       69.18       71.89     2.92 o
   2   4   0        4.40        5.05     1.83 <
   3   4   0       10.43       10.55     1.35 o
   4   4   0       38.31       44.52     2.29 o
  -2   5   0        2.90        2.54     2.19 <
  -1   5   0       69.80       71.92     2.81 o
   0   5   0        3.61        7.91     2.75 <
   1   5   0        5.72        3.56     2.39 <
   2   5   0       80.56       72.56     3.06 o
   3   5   0        0.00       14.09    29.45 <
   4   5   0        8.32        5.35     2.06 <
   5   5   0       78.76       64.27     6.69 o
  -3   6   0      619.53      606.76    52.42 o
  -2   6   0        3.83        5.07     3.42 <
  -1   6   0        6.64        3.53     2.61 <
   0   6   0      505.39      496.53    20.44 o
   1   6   0        5.09        6.53     3.34 <
   2   6   0        0.00        7.63    31.46 <
   3   6   0      294.06      288.44    11.12 o
   4   6   0        6.13        6.22     4.24 <
   5   6   0        6.36       13.46     5.51 <
  -3   7   0       12.45       10.53     1.72 o
  -2   7   0       77.70       72.32     4.07 o
  -1   7   0        7.73        6.44     2.49 <
   0   7   0       11.38       14.91     2.02 <
   1   7   0       46.88       49.14     3.39 o
   2   7   0        3.85        9.18     6.38 <
   3   7   0        9.51       11.01     4.08 <
   4   7   0       17.48       26.11     3.23 <
  -4   8   0       33.05       44.42     3.23 o
  -3   8   0        0.00       14.07    28.15 <
  -2   8   0        4.04        7.65     4.98 <
  -1   8   0       52.38       49.17     3.10 o
   0   8   0        3.79       18.99     8.46 <
   1   8   0        3.07        3.56    10.21 <
   2   8   0       62.44       53.10     3.78 o
  -4   9   0        6.90        5.42     2.89 <
  -3   9   0      289.66      288.61    17.48 o
  -2   9   0        4.60        9.29     5.78 <
  -1   9   0        3.86        3.51     6.79 <
   0   9   0      230.13      211.69    14.55 o
   1   9   0        7.42        8.81     6.90 <
   2   9   0        8.84        6.81     4.29 <
  -5  10   0       73.89       64.08     6.56 o
  -4  10   0       10.85        6.05     2.21 <
  -3  10   0       12.33       10.95     2.25 <
  -2  10   0       59.28       52.99     4.06 o
  -1  10   0        5.52        8.66     5.83 <
   0  10   0        0.00       14.16    42.10 <
  -5  11   0        8.48       13.44     3.20 <
  -4  11   0       13.58       25.84     2.51 <
  -3  11   0        6.88       19.34     4.16 <
  -2  11   0        0.00        6.87    39.08 <
  -6  12   0      146.46      143.67    14.07 o
  -5  12   0        4.31        8.63     6.98 <
   0   1   1       46.59       46.17     1.33 o
   0   2   1      135.49      131.96     4.19 o
   1   2   1       92.65       92.31     2.86 o
  -1   3   1       95.48       92.77     3.13 o
   0   3   1        3.00        2.39     1.62 <
   1   3   1       19.92       17.67     0.91 o
   2   3   1      122.03      118.02     3.09 o
  -1   4   1       21.03       17.31     1.14 o
   0   4   1       49.57       47.49     1.45 o
   1   4   1        3.27        4.76     2.19 <
   2   4   1       48.00       46.77     1.56 o
   3   4   1       49.76       49.04     1.73 o
  -2   5   1      120.11      117.65     4.30 o
  -1   5   1        0.00        4.76    19.30 <
   0   5   1      119.03      113.53     3.35 o
   1   5   1       86.97       85.60     2.50 o
   2   5   1        4.04        5.75     3.31 <
   3   5   1       86.61       84.79     2.65 o
   4   5   1       45.45       45.64     1.72 o
  -2   6   1       46.83       47.27     1.72 o
  -1   6   1       89.22       86.12     3.00 o
   0   6   1        0.00        8.50    25.64 <
   1   6   1       18.17       18.72     1.23 o
   2   6   1       82.75       79.70     2.39 o
   3   6   1        0.00        5.42    26.27 <
   4   6   1       28.25       29.55     2.22 o
   5   6   1       55.31       55.08     3.68 o
  -3   7   1       47.73       49.13     2.18 o
  -2   7   1        7.92        5.74     2.68 <
  -1   7   1       16.81       18.70     1.28 o
   0   7   1       62.46       58.63     2.54 o
   1   7   1        6.21        9.06     2.83 <
   2   7   1       19.24       19.88     1.52 o
   3   7   1       40.96       42.65     2.04 o
   4   7   1        6.34        4.11     6.90 <
   5   7   1       16.96       19.29     5.43 <
  -3   8   1       83.14       84.53     3.74 o
  -2   8   1       81.45       79.24     3.48 o
  -1   8   1        0.00        9.06    30.33 <
   0   8   1       70.23       69.78     3.15 o
   1   8   1       62.87       54.15     3.16 o
   2   8   1        0.00        7.86    38.47 <
   3   8   1       51.74       50.51     4.52 o
  -4   9   1       46.48       46.16     2.19 o
  -3   9   1        6.10        5.42     2.25 <
  -2   9   1       20.35       20.30     1.97 o
  -1   9   1       56.24       54.70     3.74 o
   0   9   1        0.00        9.66    38.47 <
   1   9   1        5.91       10.28     5.27 <
   2   9   1       50.66       45.96     3.85 o
  -4  10   1       27.97       29.70     1.62 o
  -3  10   1       39.88       42.72     2.09 o
  -2  10   1        7.03        7.86     3.71 <
  -1  10   1        4.96       10.35     5.73 <
   0  10   1       36.94       38.04     3.01 o
  -5  11   1       52.18       54.69     2.71 o
  -4  11   1        0.00        4.11    28.46 <
  -3  11   1       46.74       50.32     2.58 o
  -2  11   1       44.94       45.46     3.54 o
  -5  12   1       18.87       19.81     1.84 o
   0   0   2       15.71        8.21     1.91 o
   0   1   2        2.95        2.52     0.95 <
   1   1   2      267.56      247.43     8.92 o
  -1   2   2      263.08      247.48     8.78 o
   0   2   2        3.59        4.02     0.75 <
   1   2   2        5.44        2.83     1.29 <
   2   2   2      186.67      168.96     7.97 o
  -1   3   2        7.21        2.81     1.13 o
   0   3   2       10.22       13.50     1.96 <
   1   3   2        0.00        5.04    18.84 <
   2   3   2        7.31        5.44     0.95 o
   3   3   2       20.42       20.47     1.08 o
  -2   4   2      180.16      168.80    10.05 o
  -1   4   2        0.00        5.05    17.54 <
   0   4   2        6.52        7.16     0.94 o
   1   4   2      118.72      112.06     3.42 o
   2   4   2        4.02        7.94     3.08 <
   3   4   2        5.39        6.35     1.25 <
   4   4   2       19.35       22.66     2.76 o
  -2   5   2        6.72        5.46     1.15 <
  -1   5   2      116.57      112.20     3.26 o
   0   5   2        0.00        9.43    18.23 <
   1   5   2       10.63        7.66     1.69 o
   2   5   2       65.32       57.48     2.17 o
   3   5   2        2.12       14.89     5.59 <
   4   5   2        6.63        9.60     2.56 <
   5   5   2        9.85       25.36     3.57 <
  -3   6   2       21.34       20.39     1.70 o
  -2   6   2        7.15        7.97     1.36 <
  -1   6   2        9.50        7.63     1.04 o
   0   6   2        7.23       18.86     2.25 <
   1   6   2        5.33        6.46     2.52 <
   2   6   2        5.25       10.33     3.75 <
   3   6   2       27.78       23.93     1.35 o
   4   6   2        0.00        5.27    34.42 <
   5   6   2        7.73       14.09     4.51 <
   6   6   2       30.11       25.84     6.00 <
  -3   7   2        6.03        6.33     1.87 <
  -2   7   2       63.73       57.00     2.67 o
  -1   7   2        4.42        6.38     5.17 <
   0   7   2        0.00        9.01    29.58 <
   1   7   2       14.89       12.93     1.51 o
   2   7   2        4.95       11.10     4.12 <
   3   7   2        5.83        6.16     4.29 <
   4   7   2       27.10       23.20     3.18 o
  -4   8   2       20.99       22.61     1.80 o
  -3   8   2        5.98       14.88     2.11 <
  -2   8   2        6.69       10.35     3.81 <
  -1   8   2       12.53       13.48     2.39 <
   0   8   2        0.00       18.07    35.85 <
   1   8   2        9.06        7.21     3.28 <
   2   8   2       15.95       19.43     3.09 <
   3   8   2        3.66       18.12    10.31 <
  -4   9   2        3.08        9.67     4.32 <
  -3   9   2       29.14       23.77     1.57 o
  -2   9   2        8.23       11.23     3.05 <
  -1   9   2        8.11        7.18     3.56 <
   0   9   2        7.15       19.89     4.76 <
   1   9   2        7.36        8.97     3.84 <
   2   9   2        0.00        8.21    45.61 <
  -5  10   2       12.01       24.26     2.21 <
  -4  10   2        0.00        5.14    27.16 <
  -3  10   2        0.00        6.11    27.34 <
  -2  10   2        7.74       18.46     3.47 <
  -1  10   2        7.59        8.81     4.39 <
   0  10   2        0.00        8.37    38.76 <
  -5  11   2        3.10       14.09     5.78 <
  -4  11   2       29.70       22.86     1.89 o
  -3  11   2        4.52       18.11     7.06 <
  -2  11   2        0.00        8.29    35.88 <
  -6  12   2       31.33       25.58     3.05 o
   0   1   3       51.36       60.61     1.78 o
   0   2   3       95.60       88.80     3.04 o
   1   2   3      100.94      101.36     3.29 o
  -1   3   3      102.41      101.62     3.15 o
   0   3   3        1.73        2.18     5.34 <
   1   3   3       60.32       56.86     1.98 o
   2   3   3       98.32       93.81     2.59 o
  -1   4   3       59.76       56.32     2.06 o
   0   4   3       10.80        6.58     1.81 <
   1   4   3        0.00        4.61    22.91 <
   2   4   3       88.42       85.15     2.70 o
   3   4   3       24.82       22.87     1.17 o
  -2   5   3       95.30       93.76     3.49 o
  -1   5   3        0.00        4.61    20.62 <
   0   5   3       70.18       64.47     2.35 o
   1   5   3      105.90      100.21     4.00 o
   2   5   3        1.30        5.61    13.04 <
   3   5   3       60.15       57.24     2.10 o
   4   5   3       74.01       71.25     2.91 o
  -2   6   3       86.47       85.44     3.66 o
  -1   6   3      104.23      100.31     3.28 o
   0   6   3        0.00        7.88    26.74 <
   1   6   3       48.22       46.61     1.88 o
   2   6   3       80.19       75.86     2.98 o
   3   6   3        0.00        5.04    30.33 <
   4   6   3       22.38       22.83     2.00 o
   5   6   3       47.73       44.08     4.16 o
  -3   7   3       22.76       22.16     1.62 o
  -2   7   3        0.00        5.61    28.64 <
  -1   7   3       48.22       46.13     2.11 o
   0   7   3        8.37        9.28     3.01 <
   1   7   3        0.00        8.94    32.21 <
   2   7   3       51.58       52.36     2.63 o
   3   7   3        8.79       12.15     3.12 <
   4   7   3        4.30        4.13     9.01 <
  -3   8   3       57.22       57.28     2.58 o
  -2   8   3       77.22       75.89     3.27 o
  -1   8   3        9.44        8.93     3.96 <
   0   8   3       33.06       35.28     2.27 o
   1   8   3       75.64       66.83     3.65 o
   2   8   3        0.45        7.77    40.06 <
   3   8   3       19.95       29.18     2.90 o
  -4   9   3       70.32       71.38     3.12 o
  -3   9   3        2.95        5.04     4.71 <
  -2   9   3       51.66       52.65     2.68 o
  -1   9   3       67.54       66.83     4.85 o
   0   9   3        0.00        8.95    43.53 <
   1   9   3       25.42       30.11     2.66 o
   2   9   3       42.06       46.52     7.32 <
  -4  10   3       23.03       22.19     1.56 o
  -3  10   3       12.20       11.44     1.88 o
  -2  10   3        0.00        7.77    50.45 <
  -1  10   3       24.90       29.67     2.63 o
   0  10   3        4.57        3.00     7.83 <
  -5  11   3       42.38       44.18     2.37 o
  -4  11   3        0.00        4.13    32.48 <
  -3  11   3       26.75       29.26     2.36 o
  -2  11   3       48.64       46.61     3.69 o
   0   0   4      238.81      305.93    16.58 o
   0   1   4        0.00        0.15    17.18 <
   1   1   4      702.75      693.89    32.00 o
  -1   2   4      599.16      693.92    28.47 o
   0   2   4        3.45        1.88     1.54 <
   1   2   4        5.67        5.83     2.17 <
   2   2   4      567.27      569.98    14.17 o
  -1   3   4        7.09        5.81     0.76 o
   0   3   4      213.20      213.93     5.62 o
   1   3   4        0.00        5.76    22.69 <
   2   3   4        7.99        6.73     1.16 o
   3   3   4      117.21      109.93     5.39 o
  -2   4   4      554.21      569.95     9.89 o
  -1   4   4        1.67        5.77     5.26 <
   0   4   4        3.38        7.85     2.61 <
   1   4   4      474.14      466.10    12.59 o
   2   4   4        7.00        6.88     2.26 <
   3   4   4        0.00        7.21    27.70 <
   4   4   4      272.96      271.90    12.52 o
  -2   5   4        8.81        6.75     1.09 o
  -1   5   4      451.02      466.17    13.74 o
   0   5   4        6.78        8.59     1.64 <
   1   5   4        8.52        8.28     1.85 <
   2   5   4      301.94      303.56    10.23 o
   3   5   4        5.84       13.05     3.19 <
   4   5   4        0.00        6.78    30.58 <
   5   5   4      153.69      150.41     8.69 o
  -3   6   4      107.56      109.80     5.90 o
  -2   6   4        6.88        6.90     1.91 <
  -1   6   4        8.28        8.25     1.75 <
   0   6   4       79.19       77.94     2.87 o
   1   6   4        0.00        7.08    37.52 <
   2   6   4        9.25       10.11     1.90 <
   3   6   4       27.00       30.56     1.82 o
   4   6   4        5.22        7.66     5.07 <
   5   6   4       11.22       12.43     6.43 <
  -3   7   4        7.91        7.19     3.37 <
  -2   7   4      284.37      303.54    11.35 o
  -1   7   4        3.49        7.00     3.91 <
   0   7   4        5.36        9.89     3.58 <
   1   7   4      234.94      224.74    10.36 o
   2   7   4        4.20       10.40     7.21 <
   3   7   4        0.00        8.21    41.11 <
   4   7   4      157.80      138.54    13.95 o
  -4   8   4      271.95      272.06    16.42 o
  -3   8   4        5.57       13.02     4.30 <
  -2   8   4        9.47       10.12     2.32 <
  -1   8   4      216.63      224.86     9.86 o
   0   8   4       11.82       16.32     3.04 <
   1   8   4        7.77        7.27     3.79 <
   2   8   4      140.70      135.70     7.72 o
   3   8   4       12.44       16.21     4.24 <
  -4   9   4        4.36        6.86     3.24 <
  -3   9   4       26.53       30.10     1.57 o
  -2   9   4        0.00       10.53    38.86 <
  -1   9   4        3.00        7.22    14.70 <
   0   9   4        7.49       11.12     6.66 <
   1   9   4        2.81       10.97    15.30 <
   2   9   4       13.11        9.12     5.37 <
  -5  10   4      135.69      150.48     8.25 o
  -4  10   4        2.81        7.51     5.80 <
  -3  10   4        3.91        8.16     4.88 <
  -2  10   4      122.27      135.69     6.91 o
  -1  10   4        0.00       10.80    44.33 <
   0  10   4        0.00       10.41    45.93 <
  -5  11   4        8.04       12.39     2.65 <
  -4  11   4      142.33      138.82     7.65 o
  -3  11   4        6.75       16.16     7.09 <
  -2  11   4        5.45        9.16     8.07 <
   0   1   5       47.22       51.25     1.60 o
   0   2   5       66.82       76.16     2.12 o
   1   2   5       83.00       88.84     2.37 o
  -1   3   5       81.23       89.08     2.65 o
   0   3   5        0.00        1.98    18.71 <
   1   3   5       49.58       50.73     1.54 o
   2   3   5       83.99       83.83     2.54 o
  -1   4   5       48.94       50.22     1.49 o
   0   4   5       10.17        6.48     1.28 o
   1   4   5        3.19        4.25     4.51 <
   2   4   5       75.45       77.47     2.83 o
   3   4   5       20.71       20.72     1.35 o
  -2   5   5       81.79       83.78     2.97 o
  -1   5   5        2.02        4.25     4.47 <
   0   5   5       56.85       57.20     2.20 o
   1   5   5       90.94       91.24     3.17 o
   2   5   5        0.00        5.25    29.87 <
   3   5   5       52.38       52.00     2.53 o
   4   5   5       66.64       66.24     2.93 o
  -2   6   5       74.93       77.76     3.75 o
  -1   6   5       86.81       91.33     3.43 o
   0   6   5        0.00        7.38    30.33 <
   1   6   5       44.47       43.00     1.94 o
   2   6   5       75.42       69.82     3.36 o
   3   6   5        0.00        4.81    34.06 <
   4   6   5       14.26       21.31     2.88 <
   5   6   5       41.65       40.83     5.57 o
  -3   7   5       21.53       20.01     1.42 o
  -2   7   5        5.00        5.25     5.19 <
  -1   7   5       40.61       42.52     1.71 o
   0   7   5        5.92        7.02     3.69 <
   1   7   5        0.00        8.48    35.74 <
   2   7   5       51.77       48.88     3.31 o
   3   7   5       12.35       10.87     3.09 <
   4   7   5       10.16        4.00     5.88 <
  -3   8   5       48.57       52.05     2.60 o
  -2   8   5       69.07       69.85     3.44 o
  -1   8   5        0.00        8.48    42.84 <
   0   8   5       26.97       31.59     2.19 o
   1   8   5       67.72       62.28     3.56 o
   2   8   5        0.00        7.49    43.36 <
   3   8   5       20.13       26.53     3.79 <
  -4   9   5       62.27       66.37     2.96 o
  -3   9   5        3.86        4.81     4.51 <
  -2   9   5       40.83       49.17     2.43 o
  -1   9   5       63.06       62.28     3.53 o
   0   9   5        0.00        8.64    52.42 <
   1   9   5       24.97       28.39     3.19 o
  -4  10   5       18.73       20.65     1.83 o
  -3  10   5        7.68       10.10     2.86 <
  -2  10   5        0.00        7.49    49.55 <
  -1  10   5       21.94       27.93     3.50 o
   0  10   5        5.61        1.90     9.37 <
  -5  11   5       36.91       40.95     3.14 o
  -4  11   5        6.88        4.00     3.70 <
  -3  11   5       22.45       26.62     3.30 o
   0   0   6        8.81        8.51     2.70 <
   0   1   6        0.00        3.02    19.30 <
   1   1   6      185.55      205.66     7.80 o
  -1   2   6      187.42      205.72     7.36 o
   0   2   6        3.62        0.74     2.83 <
   1   2   6        7.04        4.45     2.09 <
   2   2   6      146.20      146.88     5.16 o
  -1   3   6        5.75        4.42     1.24 <
   0   3   6        0.00       12.18    24.39 <
   1   3   6        0.00        6.97    22.75 <
   2   3   6        6.37        6.36     3.74 <
   3   3   6       17.96       17.67     2.46 o
  -2   4   6      133.14      146.73     5.94 o
  -1   4   6        2.51        6.98     4.00 <
   0   4   6        5.08        8.61     1.41 <
   1   4   6      100.90       98.84     2.98 o
   2   4   6        0.00        8.36    25.93 <
   3   4   6        6.89        6.85     3.35 <
   4   4   6       21.82       20.60     1.89 o
  -2   5   6        6.80        6.38     2.58 <
  -1   5   6      100.71       98.97     3.85 o
   0   5   6        0.00        9.30    31.18 <
   1   5   6        6.47        7.80     3.00 <
   2   5   6       52.74       51.28     2.14 o
   3   5   6        2.59       13.59     8.52 <
   4   5   6        7.10        9.20     3.75 <
   5   5   6        6.03       23.16    12.78 <
  -3   6   6       11.69       17.59     7.97 <
  -2   6   6        0.00        8.38    28.98 <
  -1   6   6        6.17        7.78     2.42 <
   0   6   6        2.10       16.40     8.80 <
   1   6   6        0.00        6.64    30.62 <
   2   6   6        7.02        9.65     4.35 <
   3   6   6       24.25       21.38     1.90 o
   4   6   6        2.51        5.08    20.20 <
   5   6   6        0.00       12.97    66.61 <
  -3   7   6        0.00        6.83    49.62 <
  -2   7   6       55.04       50.83     2.89 o
  -1   7   6        0.00        6.56    32.75 <
   0   7   6        8.45        8.93     3.16 <
   1   7   6       12.34       11.84     2.48 <
   2   7   6        8.50       10.53     5.07 <
   3   7   6        0.00        6.12    61.54 <
   4   7   6       28.09       21.34     4.10 o
  -4   8   6       17.93       20.58     2.75 o
  -3   8   6        2.02       13.58    14.22 <
  -2   8   6        5.65        9.67     4.57 <
  -1   8   6       18.45       12.39     2.68 o
   0   8   6       10.79       16.39     3.70 <
   1   8   6        2.95        6.87    14.24 <
   2   8   6        0.00       17.92    47.25 <
   3   8   6        0.00       16.65    56.99 <
  -4   9   6        0.00        9.27    32.37 <
  -3   9   6       23.00       21.22     1.75 o
  -2   9   6        0.00       10.66    51.91 <
  -1   9   6        6.24        6.84     9.44 <
   0   9   6        5.16       17.99    11.37 <
   1   9   6        0.00        8.51    63.52 <
  -5  10   6        5.34       22.06     7.76 <
  -4  10   6        0.00        4.94    36.19 <
  -3  10   6        2.07        6.07    11.00 <
  -2  10   6        0.00       16.95    51.14 <
  -1  10   6        5.25        8.34    10.92 <
  -5  11   6        0.00       12.98    39.84 <
  -4  11   6       25.24       21.00     2.82 o
  -3  11   6        7.87       16.64    10.61 <
   0   1   7       23.37       27.22     0.99 o
   0   2   7       85.23       90.19     2.76 o
   1   2   7       64.97       65.39     2.10 o
  -1   3   7       59.26       65.75     2.16 o
   0   3   7        0.00        1.76    25.79 <
   1   3   7       13.96       15.34     1.40 o
   2   3   7       95.48       90.81     3.66 o
  -1   4   7       17.74       15.08     1.17 o
   0   4   7       37.00       38.38     1.63 o
   1   4   7        4.16        3.68     4.40 <
   2   4   7       39.82       37.61     2.10 o
   3   4   7       37.95       41.13     2.94 o
  -2   5   7       94.54       90.50     3.82 o
  -1   5   7        5.67        3.68     4.41 <
   0   5   7       95.19       89.35     4.21 o
   1   5   7       73.29       69.00     3.22 o
   2   5   7        2.98        4.64     8.48 <
   3   5   7       72.59       71.66     3.55 o
   4   5   7       40.40       39.52     2.46 o
  -2   6   7       37.97       38.04     2.16 o
  -1   6   7       65.78       69.47     2.90 o
   0   6   7        0.00        6.83    37.25 <
   1   6   7       13.09       16.78     2.50 <
   2   6   7       73.34       67.78     3.48 o
   3   6   7        0.00        4.57    50.22 <
   4   6   7       25.24       26.74     3.06 o
   5   6   7       51.62       49.82     4.99 o
  -3   7   7       35.46       41.21     2.68 o
  -2   7   7        5.22        4.64     7.86 <
  -1   7   7       13.81       16.76     1.83 o
   0   7   7       52.32       50.07     3.88 o
   1   7   7       10.13        7.55     3.37 <
   2   7   7       10.32       17.74     4.99 <
   3   7   7       36.11       38.38     4.23 o
   4   7   7        5.37        3.57    13.56 <
  -3   8   7       72.59       71.40     6.41 o
  -2   8   7       69.30       67.32     6.52 o
  -1   8   7        0.00        7.55    58.52 <
   0   8   7       69.82       60.83     3.73 o
   1   8   7       54.03       47.77     4.30 o
   2   8   7        1.92        6.78    27.16 <
  -4   9   7       38.48       40.03     2.89 o
  -3   9   7        0.00        4.57    34.39 <
  -2   9   7       19.31       18.15     4.72 <
  -1   9   7       42.44       48.32     4.30 o
   0   9   7        7.58        8.33    13.17 <
   1   9   7        0.00       10.18    64.56 <
  -4  10   7       18.98       26.87     2.52 o
  -3  10   7       30.62       38.45     3.96 o
  -2  10   7       14.38        6.77     7.21 <
  -1  10   7        6.27       10.24    16.30 <
  -5  11   7       48.61       49.44     4.04 o
  -4  11   7        6.34        3.57     8.31 <
   0   0   8      931.23      801.01    62.18 o
   0   1   8        5.68        6.61     2.05 <
   1   1   8       56.84       57.34     5.20 o
  -1   2   8       55.68       57.43     2.46 o
   0   2   8        5.24        2.26     1.82 <
   1   2   8        4.83        4.93     2.28 <
   2   2   8       65.93       59.66     3.27 o
  -1   3   8        3.11        4.90     3.23 <
   0   3   8      615.18      664.06    20.39 o
   1   3   8        0.00        8.99    34.60 <
   2   3   8        4.87        5.35     3.46 <
   3   3   8      460.67      452.72    23.31 o
  -2   4   8       55.06       59.42     2.87 o
  -1   4   8        4.53        9.00     3.08 <
   0   4   8        6.75       12.49     1.82 <
   1   4   8       53.24       52.51     2.65 o
   2   4   8        2.43        6.29    10.09 <
   3   4   8       10.58        9.97     5.18 <
   4   4   8       35.22       38.87     4.77 o
  -2   5   8        2.90        5.37     4.31 <
  -1   5   8       49.28       52.65     1.86 o
   0   5   8        7.94        8.71     2.80 <
   1   5   8        0.00        5.00    32.29 <
   2   5   8       64.22       59.50     2.99 o
   3   5   8        0.00       12.45    47.57 <
   4   5   8        4.80        5.05    12.15 <
   5   5   8       67.68       56.36     6.79 o
  -3   6   8      424.75      452.79    39.64 o
  -2   6   8        3.38        6.31     8.09 <
  -1   6   8        0.00        4.97    35.85 <
   0   6   8      385.84      378.31    14.45 o
   1   6   8        4.65        6.32     6.70 <
   2   6   8        1.58        7.31    23.78 <
   3   6   8      244.66      235.15    12.62 o
   4   6   8        0.00        5.49    48.84 <
  -3   7   8        0.00        9.95    54.18 <
  -2   7   8       59.56       59.24     3.74 o
  -1   7   8        8.86        6.24     3.33 <
   0   7   8        9.94       13.11     3.42 <
   1   7   8       44.70       43.22     2.37 o
   2   7   8        0.00        7.77    52.68 <
   3   7   8        4.65        9.81    16.61 <
  -4   8   8       29.72       38.82     3.41 o
  -3   8   8        0.00       12.44    34.75 <
  -2   8   8        0.00        7.33    70.55 <
  -1   8   8       50.87       43.28     3.39 o
   0   8   8        0.00       16.33    48.99 <
   1   8   8        0.00        3.58    51.82 <
   2   8   8       61.46       47.34     5.32 o
  -4   9   8        0.00        5.12    36.50 <
  -3   9   8      199.41      235.32    16.94 o
  -2   9   8       12.06        7.89     7.16 <
  -1   9   8        0.00        3.54    65.99 <
   0   9   8      180.66      178.49    16.16 o
  -5  10   8       58.20       56.16     6.19 o
  -4  10   8        4.87        5.32     8.13 <
  -3  10   8        2.93        9.75    17.44 <
  -2  10   8       75.46       47.22    11.92 o
   0   1   9       22.83       21.58     1.33 o
   0   2   9       68.94       73.13     2.72 o
   1   2   9       50.78       53.20     2.22 o
  -1   3   9       51.85       53.54     2.39 o
   0   3   9        0.00        1.50    29.15 <
   1   3   9       15.41       11.48     1.98 o
   2   3   9       76.67       76.13     3.47 o
  -1   4   9       13.08       11.24     1.45 o
   0   4   9       31.53       31.87     1.62 o
   1   4   9        5.31        3.22     4.46 <
   2   4   9       30.26       31.03     3.11 o
   3   4   9       33.74       34.67     1.56 o
  -2   5   9       70.37       75.82     4.10 o
  -1   5   9        5.71        3.22     2.58 <
   0   5   9       73.21       75.72     4.27 o
   1   5   9       55.47       58.51     3.04 o
   2   5   9        6.32        4.17     5.95 <
   3   5   9       64.58       62.43     3.37 o
   4   5   9       35.67       34.02     3.42 o
  -2   6   9       28.05       31.48     1.74 o
  -1   6   9       65.89       59.00     7.48 o
   0   6   9        0.00        6.09    40.71 <
   1   6   9       12.50       12.49     3.45 <
   2   6   9       66.19       59.04     3.65 o
   3   6   9        7.17        4.20     7.57 <
   4   6   9       18.22       22.67     3.58 <
  -3   7   9       36.65       34.77     3.04 o
  -2   7   9        9.44        4.17     2.93 <
  -1   7   9        9.25       12.51     4.07 <
   0   7   9       46.36       43.02     3.04 o
   1   7   9        2.59        6.93    14.29 <
   2   7   9       14.87       14.25     3.60 <
   3   7   9       32.38       33.36     3.52 o
  -3   8   9       49.37       62.15     4.90 o
  -2   8   9       52.78       58.56     5.81 o
  -1   8   9        0.00        6.94    53.41 <
   0   8   9       55.89       53.59     6.65 o
   1   8   9       48.55       41.87     4.83 o
  -4   9   9       25.57       34.58     2.80 o
  -3   9   9       14.25        4.21     4.61 <
  -2   9   9        0.00       14.72    60.64 <
  -1   9   9       54.25       42.46     5.02 o
   0   9   9        5.45        7.80    17.39 <
  -4  10   9       16.17       22.85     5.07 <
  -3  10   9       42.55       33.45     4.86 o
   0   0  10        0.00        7.42    48.53 <
   0   1  10        0.00        6.81    36.91 <
   1   1  10      138.38      154.70     6.93 o
  -1   2  10      169.30      154.78     9.20 o
   0   2  10        5.30        5.06     4.03 <
   1   2  10        5.11        6.88     3.38 <
   2   2  10      114.44      112.69     7.88 o
  -1   3  10        0.00        6.86    35.46 <
   0   3  10        5.92        9.57     5.39 <
   1   3  10        4.05        7.90     4.54 <
   2   3  10        6.68        7.60     2.96 <
   3   3  10       12.21       13.77     2.93 <
  -2   4  10      107.94      112.55     6.15 o
  -1   4  10        0.00        7.90    40.06 <
   0   4  10        9.77        8.79     2.55 <
   1   4  10       77.94       77.17     3.02 o
   2   4  10        9.43        7.95     2.39 <
   3   4  10        3.77        6.45     7.06 <
   4   4  10       15.67       16.85     3.61 <
  -2   5  10        7.64        7.61     3.33 <
  -1   5  10       74.67       77.30     3.56 o
   0   5  10        1.90        9.66    14.07 <
   1   5  10        2.98        7.84     9.32 <
   2   5  10       40.72       41.07     2.36 o
   3   5  10        2.45       12.45    15.62 <
   4   5  10        0.00        7.92    50.89 <
   5   5  10        0.00       19.36    62.85 <
  -3   6  10        8.01       13.68     3.79 <
  -2   6  10        0.00        7.97    33.80 <
  -1   6  10        7.80        7.82     4.99 <
   0   6  10        6.06       13.05     5.40 <
   1   6  10        4.09        5.76     7.29 <
   2   6  10        4.65        9.08     7.85 <
   3   6  10       19.30       17.78     3.73 <
   4   6  10        0.00        4.03    54.22 <
  -3   7  10        0.00        6.43    40.06 <
  -2   7  10       39.43       40.63     2.28 o
  -1   7  10        0.00        5.68    42.22 <
   0   7  10        0.00        7.92    46.64 <
   1   7  10       10.99        9.68     3.52 <
   2   7  10        3.35        8.62    13.37 <
  -4   8  10       10.22       16.83     5.95 <
  -3   8  10        0.00       12.44    41.35 <
  -2   8  10        0.00        9.10    55.09 <
  -1   8  10        8.88       10.21     6.69 <
   0   8  10        3.67       14.83    12.98 <
   1   8  10        0.00        6.41    52.94 <
  -4   9  10        0.00        8.00    45.30 <
  -3   9  10       12.91       17.61     5.92 <
  -2   9  10        0.00        8.76    55.07 <
  -1   9  10        0.00        6.37    59.92 <
  -5  10  10        0.00       18.25    61.14 <
  -4  10  10        0.00        3.88    62.59 <
   0   1  11       36.57       26.01     3.70 o
   0   2  11       45.01       44.82     2.56 o
   1   2  11       57.50       53.56     2.83 o
  -1   3  11       47.07       53.74     2.02 o
   0   3  11        0.00        1.21    33.39 <
   1   3  11       33.35       31.37     1.80 o
   2   3  11       58.90       55.88     2.62 o
  -1   4  11       28.91       30.94     1.63 o
   0   4  11        3.02        1.59     8.83 <
   1   4  11        5.93        2.76     3.97 <
   2   4  11       54.90       53.53     2.40 o
   3   4  11       12.54       15.53     2.17 <
  -2   5  11       52.77       55.84     2.54 o
  -1   5  11        0.00        2.76    33.80 <
   0   5  11       40.22       39.99     2.05 o
   1   5  11       62.02       64.21     3.02 o
   2   5  11        3.45        3.65    10.68 <
   3   5  11       39.02       39.93     2.37 o
   4   5  11       51.28       51.95     3.89 o
  -2   6  11       50.60       53.79     2.84 o
  -1   6  11       70.16       64.29     4.07 o
   0   6  11        0.00        5.04    42.46 <
   1   6  11       32.06       31.96     2.22 o
   2   6  11       54.49       53.49     3.31 o
   3   6  11        0.00        3.54    50.02 <
  -3   7  11        0.00       14.85    47.83 <
  -2   7  11        2.32        3.65    14.89 <
  -1   7  11       33.77       31.48     2.46 o
   0   7  11       10.00        6.68     4.54 <
   1   7  11        0.00        6.20    43.62 <
   2   7  11       37.03       39.02     3.51 o
  -3   8  11       36.48       39.97     5.40 o
  -2   8  11       56.33       53.52     4.25 o
  -1   8  11        6.70        6.20     9.20 <
   0   8  11       23.15       26.09     2.86 o
  -4   9  11       40.77       52.07     3.75 o
  -3   9  11        0.00        3.54    56.96 <
  -2   9  11       37.23       39.30     3.70 o
   0   1  12       11.04        8.17     3.30 <
   1   1  12      429.60      376.70    27.22 o
  -1   2  12      398.88      376.72    29.88 o
   0   2  12        0.00        6.28    35.57 <
   1   2  12        0.00        7.93    41.38 <
   2   2  12      325.07      314.70    20.98 o
  -1   3  12       12.82        7.91     2.20 <
   0   3  12      109.43      103.64     5.35 o
   1   3  12        5.16        8.33     5.75 <
   2   3  12        5.10        7.67     5.74 <
   3   3  12       57.04       54.48     3.45 o
  -2   4  12      299.89      314.68    16.37 o
  -1   4  12        0.00        8.34    42.37 <
   0   4  12        8.53        9.11     3.46 <
   1   4  12      293.80      270.91    14.43 o
   2   4  12        5.34        7.51     5.67 <
   3   4  12        5.57        6.97     5.78 <
   4   4  12      207.33      182.45    15.60 o
  -2   5  12        0.00        7.69    40.68 <
  -1   5  12      253.31      270.96    12.36 o
   0   5  12        0.00        8.69    36.67 <
   1   5  12       11.22        7.75     4.29 <
   2   5  12      198.66      195.37    10.63 o
   3   5  12        5.64       10.47     7.69 <
   4   5  12       10.24        6.10     5.80 <
  -3   6  12       45.43       54.31     3.61 o
  -2   6  12        0.00        7.53    34.89 <
  -1   6  12        0.00        7.73    46.29 <
   0   6  12       45.28       38.29     2.81 o
   1   6  12        2.72        6.21    15.60 <
   2   6  12        6.97        8.35     6.51 <
  -3   7  12        0.00        6.94    48.84 <
  -2   7  12      174.81      195.37    10.55 o
  -1   7  12        6.91        6.12     6.18 <
   0   7  12        5.28        8.31     8.67 <
   1   7  12      160.26      156.52    11.27 o
  -3   8  12        0.00       10.44    68.72 <
  -2   8  12        0.00        8.37    53.53 <
  -1   8  12      177.07      156.63    13.12 o
  -4   9  12        0.00        6.17    65.00 <
   0   1  13       18.29       21.50     2.74 o
   0   2  13       41.85       34.80     2.82 o
   1   2  13       51.80       42.93     3.02 o
  -1   3  13       44.80       43.12     2.57 o
   0   3  13        6.32        1.02     4.39 <
   1   3  13       28.49       26.16     2.15 o
   2   3  13       49.45       44.61     2.75 o
  -1   4  13       25.19       25.72     1.86 o
   0   4  13        0.00        3.69    38.05 <
   1   4  13        0.00        2.36    40.37 <
   2   4  13       50.60       44.52     2.95 o
   3   4  13       12.61       12.74     3.05 <
  -2   5  13       42.99       44.58     2.39 o
  -1   5  13        0.00        2.36    37.42 <
   0   5  13       33.71       30.75     2.37 o
   1   5  13       56.37       53.02     3.46 o
   2   5  13        0.00        3.21    43.42 <
   3   5  13       32.24       31.93     3.25 o
  -2   6  13       42.46       44.80     3.26 o
  -1   6  13       54.43       53.11     3.91 o
   0   6  13        7.16        4.46     5.96 <
   1   6  13       30.69       27.22     2.60 o
   2   6  13       52.72       44.38     3.97 o
  -3   7  13        0.00       12.01    52.20 <
  -2   7  13        0.00        3.21    46.58 <
  -1   7  13       27.14       26.71     3.31 o
   0   7  13        6.96        2.69     6.57 <
  -3   8  13       26.49       32.00     4.57 <
  -2   8  13       49.26       44.43     4.22 o
   0   1  14        0.00        8.02    41.11 <
   1   1  14      110.68      106.67     7.44 o
  -1   2  14      109.89      106.77    10.43 o
   0   2  14        7.28        6.18     5.21 <
   1   2  14        0.00        7.36    48.71 <
   2   2  14       89.69       79.62     7.12 o
  -1   3  14       10.57        7.33     4.00 <
   0   3  14        0.00        6.59    40.50 <
   1   3  14        0.00        8.14    40.62 <
   2   3  14        0.00        7.01    36.88 <
   3   3  14       14.65        9.84     3.76 <
  -2   4  14       83.73       79.46     5.25 o
  -1   4  14        1.64        8.15    16.40 <
   0   4  14        7.09        8.79     5.03 <
   1   4  14       56.76       55.73     3.63 o
   2   4  14        8.94        7.65     3.89 <
   3   4  14        0.00        6.55    40.84 <
  -2   5  14        5.73        7.03     4.93 <
  -1   5  14       57.96       55.88     3.13 o
   0   5  14        6.53        8.15     4.92 <
   1   5  14       10.60        7.13     4.85 <
   2   5  14       31.15       30.94     2.71 o
  -3   6  14        8.30        9.73     5.77 <
  -2   6  14        9.79        7.67     3.48 <
  -1   6  14       10.85        7.11     3.97 <
   0   6  14        0.00        9.41    45.80 <
   1   6  14       10.01        5.92     5.78 <
  -3   7  14        4.65        6.53    14.86 <
  -2   7  14       27.45       30.48     3.03 o
  -1   7  14        0.00        5.83    54.36 <
   0   1  15       18.00       11.12     2.23 o
   0   2  15       42.36       41.78     3.68 o
   1   2  15       32.76       31.02     3.29 o
  -1   3  15       27.83       31.33     3.03 o
   0   3  15        6.99        0.86     7.08 <
   1   3  15       10.26        8.25     4.16 <
   2   3  15       50.46       48.37     3.31 o
  -1   4  15        7.97        8.05     5.00 <
   0   4  15       18.26       20.73     2.54 o
   1   4  15        9.41        1.94     4.19 <
   2   4  15       16.85       20.77     2.61 o
  -2   5  15       45.22       48.05     3.03 o
  -1   5  15        7.94        1.94     3.95 <
   0   5  15       53.55       49.76     3.53 o
   1   5  15       45.65       39.31     3.91 o
  -2   6  15       16.33       21.21     3.18 <
  -1   6  15       39.14       39.80     3.07 o
   0   0  16      378.77      389.99    35.36 o
   0   1  16        8.95        8.84     3.79 <
   1   1  16       35.49       38.34     4.78 o
  -1   2  16       40.86       38.79     5.02 o
   0   2  16       10.65        6.40     4.72 <
   1   2  16       12.75        7.14     4.30 <
   2   2  16       51.21       42.31     6.33 o
  -1   3  16        7.89        7.12     8.13 <
   0   3  16      353.16      335.05    23.50 o
   1   3  16        0.00        8.66    43.24 <
   2   3  16        5.59        6.31     7.57 <
  -2   4  16       36.27       41.89     5.00 o
  -1   4  16        5.72        8.67     6.34 <
   0   4  16        7.23       10.24     5.73 <
   1   4  16       45.62       39.53     4.48 o
  -2   5  16        5.64        6.33     5.77 <
  -1   5  16       42.31       39.82     3.30 o
   0   1  17       14.31        9.45     3.50 <
   0   2  17       35.01       33.94     3.51 o
   1   2  17       25.13       24.91     3.28 o
  -1   3  17       26.25       25.25     3.23 o
   0   3  17       11.47        0.73     4.53 <
   1   3  17        0.00        5.02    50.30 <
  -1   4  17       10.63        4.81     5.29 <
   0   1  18        9.67        7.37     3.97 <
